# Supplementary material for: Longitudinal Dietary Intake Data in Patients with Phenylketonuria from Europe: The Impact of Age and Phenylketonuria Severity
Source: Nutrients. 2024 Aug 31;16(17):2909. doi: 10.3390/nu16172909 (PMC11396810; doi:10.3390/nu16172909)
Supplement: Supplementary file 1 [file nutrients-16-02909-s001.zip]

Archive with 2 entries (1 files):
- nutrients-3147655-supplementary/
- nutrients-3147655-supplementary/nutrients-3147655-supplementary.pdf
